# Supplementary material for: Systematic Prediction of Scaffold Proteins Reveals New Design Principles in Scaffold-Mediated Signal Transduction
Source: PLoS Comput Biol. 2015 Sep 22;11(9):e1004508. doi: 10.1371/journal.pcbi.1004508 (PMC4578958; doi:10.1371/journal.pcbi.1004508)
Supplement: S1 Table — (XLS) [file pcbi.1004508.s008.xls]

## Sheet: sp_pathway
S1 Table. Predicted scaffold proteins and their associated pathways
Scaffold protein	RelatedPathway
BLNK	SYK->MAP4K1->LCP2
INPPL1	SRC->BCAR1
INPPL1	SRC->CBL
INPPL1	SRC->SHC1
INPPL1	SRC->ABL1->CBL
INPPL1	SRC->EGFR->CBL
NBN	ATM->CHEK2->BRCA1
CXCR4	JAK3->JAK1->STAT1
CXCR4	JAK3->JAK1->STAT3
DUSP19	MAP2K7->MAPK9
PAK1	RAF1->MAP2K1->MAPK1->MBP
PAK1	RAF1->MAP2K1->MAPK1->SMAD1
PAK1	RAF1->MAP2K1->MAPK1->EGFR->GRB2
PAK1	RAF1->MAP2K1->MAPK1->EGFR->HGS
PAK1	RAF1->MAP2K1->MAPK1->EGFR->PLCG1
FBXL12	TGFBR1->SMAD1
PELI2	IRAK4->IRAK1
GRB10	SRC->ABL1->BCR
GRB10	SRC->RAF1->MAP2K1->MAPK1->EGFR
MDC1	ATM->CHEK2->BRCA1
MDC1	ATM->CHEK2->TP53
PEBP4	RAF1->MAP2K1
PRKRIR	EIF2AK2->EIF2S1
EIF4E	FRAP1->RPS6KB1->EIF4B
EIF4E	RPS6KB1->FRAP1->EIF4EBP1
PECAM1	CSK->FYN->CTNNB1
PECAM1	CSK->SRC->CTNNB1
PECAM1	CSK->SRC->ITGB3
PECAM1	CSK->SRC->PIK3R1
PECAM1	CSK->SRC->PTPN6
PECAM1	MAPK1->LCK->PTPN6
PTPN18	CSK->SRC->ABL1->PSTPIP1
PTPN1	JAK2->STAT5A
PTPN1	MAPK1->CAPN2
PTPN1	MAPK1->STAT5A
PTPN1	SRC->BCAR1
PTPN1	SRC->CAV1
PTPN1	SRC->CDH2
PTPN1	SRC->CTNNB1
PTPN1	SRC->ESR1
PTPN1	SRC->IGF1R
PTPN1	SRC->NFKBIA
PTPN1	SRC->STAT5A
PTPN1	SRC->STAT5B
PTPN1	CDC2->CSNK2A1->AKT1
PTPN1	CDC2->CSNK2A1->BCR
PTPN1	CDC2->CSNK2A1->NFKBIA
PTPN1	MAPK1->EGFR->GRB2
PTPN1	MAPK1->EGFR->STAT5B
PTPN1	MAPK1->GSK3B->ESR1
PTPN1	SRC->EGFR->GRB2
PTPN1	SRC->EGFR->STAT5B
PTPN1	CSNK2A1->CDC2->EGFR->GRB2
PTPN1	CSNK2A1->CDC2->EGFR->STAT5B
FGR	CSK->SRC->CBL
FGR	CSK->SRC->PTK2
FGR	CSK->SRC->SNCA
PRKCZ	MAPK1->MAP2K1->GSK3B->PSEN1
PRKCZ	MAPK1->MAP2K1->GSK3B->RELA
PRKCZ	MAPK1->MAP2K1->MAPK3->CASP9
PRKCZ	MAPK1->MAP2K1->MAPK3->IRS1
PRKCZ	MAPK1->MAP2K1->MAPK3->MBP
PRKCZ	MAPK1->MAP2K1->MAPK3->GSK3B->PSEN1
PRKCZ	MAPK1->MAP2K1->MAPK3->GSK3B->RELA
PRKCZ	SRC->RAF1->MAP2K1->GSK3B->PSEN1
PRKCZ	SRC->RAF1->MAP2K1->GSK3B->RELA
PRKCZ	SRC->RAF1->MAP2K1->MAPK1->CASP9
PRKCZ	SRC->RAF1->MAP2K1->MAPK1->MBP
PRKCZ	SRC->RAF1->MAP2K1->MAPK1->RELA
PRKCZ	SRC->RAF1->MAP2K1->MAPK3->CASP9
PRKCZ	SRC->RAF1->MAP2K1->MAPK3->IRS1
PRKCZ	SRC->RAF1->MAP2K1->MAPK3->MBP
PRKCZ	SRC->RAF1->MAP2K1->MAPK1->GSK3B->PSEN1
PRKCZ	SRC->RAF1->MAP2K1->MAPK1->GSK3B->RELA
PRKCZ	SRC->RAF1->MAP2K1->MAPK3->GSK3B->PSEN1
PRKCZ	SRC->RAF1->MAP2K1->MAPK3->GSK3B->RELA
MET	SRC->EGFR->CBL
MET	SRC->EGFR->GAB1
MET	SRC->EGFR->GRB2
MET	SRC->EGFR->HGS
MET	SRC->EGFR->PLCG1
KRT8P9	MAPK1->EGFR->ANXA1
KRT8P9	MAPK3->EGFR->ANXA1
DAB2	CSK->SRC->ITGB3
DAB2	CSK->SRC->LRP1
SH2D3A	MAPK8->SFN
EIF3B	FRAP1->RPS6KB1
EIF3B	RPS6KB1->FRAP1
PLD2	CSK->FYN->CAV1
PLD2	CSK->SRC->CAV1
PLD2	CSK->SRC->CAV2
PLD2	PRKCA->EGFR->PLCG1
PLD2	CSK->SRC->EGFR->PLCG1
RPS5	MAP3K14->NFKB2
DUSP22	MAP2K4->MAPK8
DUSP22	MAP2K7->MAPK8
PLCG2	LCK->ITK->TEC
PLCG2	LYN->BTK->TEC
PLCG2	LYN->BTK->ITK->TEC
DUSP3	MAPK1->EGFR->STAT1
DUSP3	MAP2K2->MAPK3->EGFR->STAT1
HES5	JAK2->STAT3
GJA1	CSK->SRC->CAV1
PKD1	SRC->PTK2->ACTN1
VEPH1	BMPR1B->SMAD1
VEPH1	TGFBR1->SMAD1
ARHGAP17	SRC->ABL1->BTK
ARHGAP17	SRC->ABL1->CRK
SHC1	CSK->FYN->CBL
SHC1	CSK->FYN->CD247
SHC1	CSK->FYN->FCGR2A
SHC1	CSK->FYN->PLCG2
SHC1	CSK->LYN->EPOR
SHC1	CSK->LYN->FCGR2A
SHC1	CSK->LYN->PLCG2
SHC1	CSK->LYN->STAT5A
SHC1	CSK->SRC->CBL
SHC1	CSK->SRC->DAG1
SHC1	CSK->SRC->ESR1
SHC1	CSK->SRC->INPPL1
SHC1	CSK->SRC->ITGB3
SHC1	CSK->SRC->LRP1
SHC1	CSK->SRC->PIK3R1
SHC1	CSK->SRC->PLCG2
SHC1	CSK->SRC->PLSCR1
SHC1	CSK->SRC->PTK2
SHC1	CSK->SRC->PTPN6
SHC1	CSK->SRC->RAPGEF1
SHC1	CSK->SRC->STAT5A
SHC1	CSK->SRC->STAT5B
SHC1	MAPK1->EGFR->CBL
SHC1	MAPK1->EGFR->CRK
SHC1	MAPK1->EGFR->GAB1
SHC1	MAPK1->EGFR->GRB2
SHC1	MAPK1->EGFR->PLCG1
SHC1	MAPK1->EGFR->RASA1
SHC1	MAPK1->EGFR->STAT5B
SHC1	MAPK1->LCK->CBL
SHC1	MAPK1->LCK->ESR1
SHC1	MAPK1->LCK->IL2RB
SHC1	MAPK1->LCK->PLCG2
SHC1	MAPK1->LCK->PTPN6
SHC1	MAPK1->MAPKAPK2->ESR1
SHC1	PDGFRB->FYN->CBL
SHC1	PDGFRB->FYN->CD247
SHC1	PDGFRB->FYN->FCGR2A
SHC1	PDGFRB->FYN->PLCG2
SHC1	PRKCD->MET->GAB1
SHC1	SYK->MAP4K1->LCP2
SHC1	SYK->PRKCA->ITGB4
SHC1	SYK->PRKCA->PLCG1
SHC1	SYK->PRKCA->PTPN12
SHC1	SYK->PRKCA->PTPN6
SHC1	SYK->PTK2B->ESR1
SHC1	CSK->SRC->ABL1->BCR
SHC1	CSK->SRC->ABL1->CBL
SHC1	CSK->SRC->ABL1->CRKL
SHC1	CSK->SRC->ABL1->PLSCR1
SHC1	CSK->SRC->EGFR->CBL
SHC1	CSK->SRC->EGFR->CRK
SHC1	CSK->SRC->EGFR->GAB1
SHC1	CSK->SRC->EGFR->GRB2
SHC1	CSK->SRC->EGFR->PLCG1
SHC1	CSK->SRC->EGFR->RASA1
SHC1	CSK->SRC->EGFR->STAT5B
SHC1	CSK->SRC->IGF1R->CRK
SHC1	MAPK1->LCK->ZAP70->GAB2
SHC1	MAPK1->LCK->ZAP70->LCP2
SHC1	SYK->PRKCA->EGFR->CBL
SHC1	SYK->PRKCA->EGFR->CRK
SHC1	SYK->PRKCA->EGFR->GAB1
SHC1	SYK->PRKCA->EGFR->GRB2
SHC1	SYK->PRKCA->EGFR->PLCG1
SHC1	SYK->PRKCA->EGFR->RASA1
SHC1	SYK->PRKCA->EGFR->STAT5B
SHC1	SYK->PRKCA->INSR->CBL
SHC1	SYK->PRKCA->INSR->DOK1
SHC1	SYK->PRKCA->INSR->GAB1
SHC1	SYK->PRKCA->INSR->PIK3R1
CD33	SRC->PTPN6
LYN	CSK->SRC->EGFR->CBL
LYN	CSK->SRC->EGFR->MUC1
LYN	CSK->SRC->EGFR->PLCG1
LYN	CSK->SRC->EGFR->RASA1
LYN	CSK->SRC->EGFR->RGS16
BRCA1	CDK2->CDK7->CDC2->APLP2
BRCA1	CDK2->CDK7->CDC2->CSNK2B
BRCA1	CDK2->CDK7->CDC2->E2F1
BRCA1	CDK2->CDK7->CDC2->FANCG
BRCA1	CDK2->CDK7->CDC2->PPP1CA
BRCA1	CDK2->CDK7->CDK4->RBL1
BRCA1	CDK2->CDK7->CDK4->RBL2
BRCA1	CDK2->CDK7->CDK4->SMAD3
BRCA1	CSNK2A1->CDC2->CDK7->E2F1
BRCA1	CSNK2A1->CDC2->CDK7->ESR1
BRCA1	CSNK2A1->CDC2->CDK7->POU2F1
BRCA1	CSNK2A1->CDC2->CDK7->TP53
BRCA1	CDK2->CDK7->CDC2->CSNK2A1->AKT1
BRCA1	CDK2->CDK7->CDC2->CSNK2A1->HDAC1
BRCA1	CDK2->CDK7->CDC2->CSNK2A1->HDAC2
BRCA1	CDK2->CDK7->CDC2->CSNK2A1->IFI16
BRCA1	CDK2->CDK7->CDC2->CSNK2A1->JUN
BRCA1	CDK2->CDK7->CDC2->CSNK2A1->RELA
BRCA1	CDK2->CDK7->CDC2->CSNK2A1->XRCC1
BRCA1	CSNK2A1->CDC2->CDK7->CDK4->RBL1
BRCA1	CSNK2A1->CDC2->CDK7->CDK4->RBL2
BRCA1	CSNK2A1->CDC2->CDK7->CDK4->SMAD3
RGS16	CSK->SRC->EGFR
ELK1	MAP2K1->MAPK1->FOS
ELK1	MAP2K1->MAPK1->GRB10
ELK1	MAPK1->MAP2K1->MAPK3->CEBPB
ELK1	MAPK1->MAP2K1->MAPK3->FOS
ELK1	MAPK1->MAP2K1->MAPK3->GRB10
LIME1	LCK->PLCG2
LIME1	LYN->PLCG2
SH3BP2	ABL1->CBL
SH3BP2	FGFR1->PLCG1
SH3BP2	FYN->CBL
SH3BP2	FYN->PLCG2
SH3BP2	LCK->CBL
SH3BP2	LCK->PLCG2
SH3BP2	LCK->VAV1
SH3BP2	LCK->VAV2
SH3BP2	LCK->ZAP70
SH3BP2	SYK->CBL
SH3BP2	SYK->PLCG1
PRMT5	JAK3->JAK1->TYK2
NFATC1	PRKCA->EP300
PLK3	CHEK2->CDC25C
PLK3	CHEK2->TP53
PLK3	MAP2K1->MAPK1
PLK3	MAPK1->MAP2K1
PTPN11	KDR->FLT4->SHC1
PTPN11	MAPK3->EGFR->CBL
PTPN11	MAPK3->EGFR->GAB1
PTPN11	MAPK3->EGFR->GRB2
PTPN11	MAPK3->EGFR->PLCG1
PTPN11	MAPK3->EGFR->STAT1
PTPN11	MAPK3->EGFR->STAT5B
PTPN11	MAPK3->LCK->CBL
PTPN11	MAPK3->LCK->CD33
PTPN11	MAPK3->LCK->PLCG2
PTPN11	MAPK3->LCK->PTPN6
PTPN11	MAPK3->LCK->SHC1
PTPN11	MAPK3->LCK->SLAMF1
PTPN11	MAPK3->LCK->SOCS3
PTPN11	PDGFRA->SRC->BCAR1
PTPN11	PDGFRA->SRC->BDKRB2
PTPN11	PDGFRA->SRC->CAV1
PTPN11	PDGFRA->SRC->CBL
PTPN11	PDGFRA->SRC->CD33
PTPN11	PDGFRA->SRC->IGF1R
PTPN11	PDGFRA->SRC->KIT
PTPN11	PDGFRA->SRC->MPZL1
PTPN11	PDGFRA->SRC->PIK3R1
PTPN11	PDGFRA->SRC->PLCG2
PTPN11	PDGFRA->SRC->PTPN6
PTPN11	PDGFRA->SRC->PXN
PTPN11	PDGFRA->SRC->SHC1
PTPN11	PDGFRA->SRC->SPRY2
PTPN11	PDGFRA->SRC->STAT1
PTPN11	PDGFRA->SRC->STAT3
PTPN11	PDGFRA->SRC->STAT5A
PTPN11	PDGFRA->SRC->STAT5B
PTPN11	PDGFRB->FYN->CAV1
PTPN11	PDGFRB->FYN->CBL
PTPN11	PDGFRB->FYN->PLCG2
PTPN11	PDGFRB->FYN->SHC1
PTPN11	PDGFRB->FYN->SLAMF1
PTPN11	PRKCA->EGFR->CBL
PTPN11	PRKCA->EGFR->GAB1
PTPN11	PRKCA->EGFR->GRB2
PTPN11	PRKCA->EGFR->PLCG1
PTPN11	PRKCA->EGFR->STAT1
PTPN11	PRKCA->EGFR->STAT5B
PTPN11	PRKCA->INSR->CBL
PTPN11	PRKCA->INSR->GAB1
PTPN11	PRKCA->INSR->PIK3R1
PTPN11	PRKCA->INSR->SHC1
PTPN11	PDGFRA->SRC->EGFR->CBL
PTPN11	PDGFRA->SRC->EGFR->GAB1
PTPN11	PDGFRA->SRC->EGFR->GRB2
PTPN11	PDGFRA->SRC->EGFR->PLCG1
PTPN11	PDGFRA->SRC->EGFR->STAT1
PTPN11	PDGFRA->SRC->EGFR->STAT5B
PTPN11	PDGFRA->SRC->PTK2->PXN
PLCG1	LCK->ITK->CD28
PLCG1	LCK->ITK->TEC
PLCG1	LCK->ZAP70->LCP2
PLCG1	LCK->ZAP70->SHC1
PLCG1	LYN->BTK->TEC
PLCG1	LYN->BTK->WAS
PLCG1	PDGFRA->SRC->CBL
PLCG1	PDGFRA->SRC->GNB2L1
PLCG1	PDGFRA->SRC->KIT
PLCG1	PDGFRA->SRC->PTK2
PLCG1	PDGFRA->SRC->SHC1
PLCG1	PDGFRB->FYN->CBL
PLCG1	PDGFRB->FYN->SHC1
PLCG1	LYN->BTK->ITK->CD28
PLCG1	LYN->BTK->ITK->TEC
PLCG1	PDGFRA->SRC->ABL1->BCR
PLCG1	PDGFRA->SRC->ABL1->CBL
PLCG1	PDGFRA->SRC->ABL1->PRKD1
PLCG1	PDGFRA->SRC->EGFR->CBL
PLCG1	PDGFRA->SRC->EGFR->GAB1
PLCG1	PDGFRA->SRC->EGFR->GRB2
PLCG1	PDGFRA->SRC->EGFR->RASA1
PLCG1	PDGFRA->SRC->ABL1->BTK->TEC
PLCG1	PDGFRA->SRC->ABL1->BTK->WAS
PLCG1	PDGFRA->SRC->ABL1->BTK->ITK->CD28
PLCG1	PDGFRA->SRC->ABL1->BTK->ITK->TEC
DAB1	CDK5->SRC->ITGB3
DAB1	CDK5->SRC->LRP1
PREB	TGFBR1->SMAD1
EGFR	CSK->SRC->IGF1R->CRK
EGFR	CSK->SRC->PTK2->PXN
EGFR	MAP2K1->MAPK1->PAK1->ESR1
EGFR	PAK1->MAP2K1->MAPK1->GAB1
EGFR	PAK1->MAP2K1->MAPK1->GRB10
EGFR	PAK1->MAP2K1->MAPK1->SOS1
EGFR	PAK1->MAP2K1->MAPK1->STAT5A
RASL12	BMPR1B->SMAD1
RASL12	TGFBR1->SMAD1
RASL12	TGFBR1->SMAD2
GDF6	BMPR1B->SMAD1
CBL	CSK->FYN->FYB
CBL	CSK->FYN->ITCH
CBL	CSK->FYN->SHC1
CBL	CSK->LYN->CD19
CBL	CSK->LYN->EPOR
CBL	CSK->LYN->STAT5A
CBL	CSK->SRC->INPPL1
CBL	CSK->SRC->KIT
CBL	CSK->SRC->PIK3R1
CBL	CSK->SRC->PTPN6
CBL	CSK->SRC->PXN
CBL	CSK->SRC->SHC1
CBL	CSK->SRC->SPRY2
CBL	CSK->SRC->STAT5A
CBL	CSK->SRC->STAT5B
CBL	LCK->ZAP70->LCP2
CBL	LCK->ZAP70->SHC1
CBL	PDGFRA->SRC->INPPL1
CBL	PDGFRA->SRC->KIT
CBL	PDGFRA->SRC->PIK3R1
CBL	PDGFRA->SRC->PTPN6
CBL	PDGFRA->SRC->PXN
CBL	PDGFRA->SRC->SHC1
CBL	PDGFRA->SRC->SPRY2
CBL	PDGFRA->SRC->STAT5A
CBL	PDGFRA->SRC->STAT5B
CBL	PDGFRB->FYN->FYB
CBL	PDGFRB->FYN->ITCH
CBL	PDGFRB->FYN->SHC1
CBL	SYK->PRKCA->CD5
CBL	SYK->PRKCA->KIT
CBL	SYK->PRKCA->PLCG1
CBL	SYK->PRKCA->PTPN6
CBL	SYK->PRKCA->SH3BP2
CBL	CSK->LYN->BTK->ITK
CBL	CSK->SRC->ABL1->BCR
CBL	CSK->SRC->ABL1->CRKL
CBL	CSK->SRC->EGFR->CRK
CBL	CSK->SRC->EGFR->GRB2
CBL	CSK->SRC->EGFR->PLCG1
CBL	CSK->SRC->EGFR->STAT5B
CBL	CSK->SRC->EGFR->VAV2
CBL	PDGFRA->SRC->ABL1->BCR
CBL	PDGFRA->SRC->ABL1->CRK
CBL	PDGFRA->SRC->ABL1->CRKL
CBL	PDGFRA->SRC->EGFR->CRK
CBL	PDGFRA->SRC->EGFR->GRB2
CBL	PDGFRA->SRC->EGFR->PLCG1
CBL	PDGFRA->SRC->EGFR->STAT5B
CBL	PDGFRA->SRC->EGFR->VAV2
CBL	SYK->PRKCA->EGFR->CRK
CBL	SYK->PRKCA->EGFR->GRB2
CBL	SYK->PRKCA->EGFR->PLCG1
CBL	SYK->PRKCA->EGFR->STAT5B
CBL	SYK->PRKCA->EGFR->VAV2
CBL	SYK->PRKCA->INSR->PIK3R1
CBL	SYK->PRKCA->INSR->SHC1
CBL	CSK->SRC->ABL1->BTK->ITK
CBL	PDGFRA->SRC->ABL1->BTK->ITK
HSPA9	MAP3K8->MAP3K14->NFKB2
PLEC1	CDC2->EGFR->GRB2
DOK1	CSK->FYN->GRB10
DOK1	CSK->FYN->SHC1
DOK1	CSK->SRC->GRB10
DOK1	CSK->SRC->ITGB3
DOK1	CSK->SRC->KIT
DOK1	CSK->SRC->PIK3R1
DOK1	CSK->SRC->PTPN6
DOK1	CSK->SRC->SHC1
DOK1	CSK->SRC->ABL1->CRKL
PACS1	CSNK2A1->IGF2R
PACS1	CSNK2A1->JUN
PACS1	CSNK2A1->PKD2
MAP3K2	MAP2K7->MAPK8->SFN
MAP3K2	MAP2K7->MAPK8->YWHAB
MAP3K2	MAP2K7->MAPK8->YWHAZ
MAP3K2	MAP3K5->MAP2K4->MAPK8->SFN
MAP3K2	MAP3K5->MAP2K4->MAPK8->YWHAB
MAP3K2	MAP3K5->MAP2K4->MAPK8->YWHAZ
PLEKHB1	BMPR1B->SMAD1
PLEKHB1	TGFBR1->SMAD1
HES6	CSNK2A1->TLE1
FIGF	KDR->FLT4
FAS	PRKCA->EGFR->CALM1
FAS	SRC->EGFR->CALM1
1200013B22RIK	TGFBR1->SMAD2
GRB2	PDGFRA->SRC->ABL1->BCR
GRB2	PDGFRA->SRC->ABL1->CBL
GRB2	PDGFRA->SRC->ABL1->CRK
GRB2	PDGFRA->SRC->ABL1->CRKL
GRB2	PDGFRA->SRC->ABL1->MUC1
GRB2	PDGFRA->SRC->ABL1->WASF2
GRB2	PDGFRA->SRC->EGFR->CBL
GRB2	PDGFRA->SRC->EGFR->CRK
GRB2	PDGFRA->SRC->EGFR->GAB1
GRB2	PDGFRA->SRC->EGFR->MUC1
GRB2	PDGFRA->SRC->EGFR->PLCG1
GRB2	PDGFRA->SRC->EGFR->PTPN1
GRB2	PDGFRA->SRC->EGFR->RASA1
GRB2	PDGFRA->SRC->EGFR->VAV2
GRB2	PDGFRA->SRC->PTK2->PXN
PIN1	PLK1->WEE1->CDC2->CDC25C
PIN1	PLK1->WEE1->CDC2->CDC27
PIN1	PLK1->WEE1->CDC2->PTPN1
PIN1	PLK1->WEE1->CDC2->TOP2A
PIN1	PLK1->WEE1->CDC2->CSNK2A1->JUN
PIN1	PLK1->WEE1->CDC2->CSNK2A1->TOP2A
PTPN21	SRC->BMX
PTPN21	TEC->BMX
DOK3	CSK->FYN
DOK3	CSK->LYN
PTK2	CSK->FYN->CD79B
PTK2	CSK->FYN->SHC1
PTK2	CSK->FYN->TGFB1I1
PTK2	CSK->LYN->CD79B
PTK2	CSK->SRC->BCAR1
PTK2	CSK->SRC->BMX
PTK2	CSK->SRC->GSN
PTK2	CSK->SRC->ITGB3
PTK2	CSK->SRC->PIK3R1
PTK2	CSK->SRC->PXN
PTK2	CSK->SRC->SHC1
PTK2	CSK->SRC->STAT1
PTK2	PDGFRB->FYN->CD79B
PTK2	PDGFRB->FYN->SHC1
PTK2	PDGFRB->FYN->TGFB1I1
PTK2	CSK->SRC->EGFR->CRK
PTK2	CSK->SRC->EGFR->GRB2
PTK2	CSK->SRC->EGFR->PLCG1
PTK2	CSK->SRC->EGFR->STAT1
PTK2	CSK->SRC->IGF1R->CRK
LAT	LCK->ZAP70->GAB2
LAT	LCK->ZAP70->LCP2
LAT	SYK->MAP4K1->LCP2
DNM1	CDK5->SRC->CAV1
DNM1	CDK5->SRC->CTTN
DNM1	CDK5->SRC->GNB2L1
DNM1	CDK5->SRC->PIK3R1
DNM1	CDK5->SRC->SH3GL1
KRT18P19	CDC2->EGFR->CBL
KRT18P19	CDC2->EGFR->HGS
KRT18P19	PRKCA->EGFR->CBL
KRT18P19	PRKCA->EGFR->HGS
SPDY1	CDK2->CDKN1B
TP53INP1	HIPK2->TP53
RPS6KA4	MAPK14->CREB1
RPS6KA4	MAP2K1->MAPK1->FOS
RPS6KA4	MAPK1->MAP2K1->MAPK3->FOS
MUC1	SRC->EGFR->GRB2
PPP1R8	LYN->CSNK2A1->HDAC2
PPP1R8	LYN->CSNK2A1->STC2
AKAP12	PRKCA->ADRBK1->ADRB2
STAT5B	JAK3->JAK1->STAT1
STAT5B	JAK3->JAK1->STAT3
STAT5B	MAPK1->EGFR->CBL
STAT5B	MAPK1->EGFR->CRK
STAT5B	MAPK1->EGFR->PTPN1
STAT5B	MAPK1->EGFR->STAT1
STAT5B	PDGFRA->SRC->CBL
STAT5B	PDGFRA->SRC->KIT
STAT5B	PDGFRA->SRC->PTPN6
STAT5B	PDGFRA->SRC->SHC1
STAT5B	PDGFRA->SRC->STAT1
STAT5B	PDGFRA->SRC->STAT3
STAT5B	PDGFRA->SRC->STAT5A
STAT5B	PDGFRA->SRC->EGFR->CBL
STAT5B	PDGFRA->SRC->EGFR->CRK
STAT5B	PDGFRA->SRC->EGFR->PTPN1
STAT5B	PDGFRA->SRC->EGFR->STAT1
IRF5	IKBKE->IRF3
IRF5	TBK1->IRF3
ATF2	CSNK2A1->MAPK9->JDP2
ATF2	CSNK2A1->MAPK9->JUN
ATF2	CSNK2A1->MAPK9->MAPKAPK5
OPRD1	PRKCA->ADRBK1->ADRB2
PAG1	CSK->FYN->SHC1
PAG1	LCK->ZAP70->LCP2
PAG1	LCK->ZAP70->SHC1
PPP2R2A	RPS6KB1->FRAP1->EIF4EBP1
SYN1	CDK5->SRC->PAK2
SYN1	CDK5->SRC->PIK3R1
SYN1	CDK5->SRC->SPTAN1
IGF1R	CSK->SRC->ESR1
IGF1R	CSK->SRC->GNB2L1
IGF1R	CSK->SRC->GRB10
IGF1R	CSK->SRC->PIK3R1
IGF1R	CSK->SRC->PXN
IGF1R	CSK->SRC->SHC1
IGF1R	CSK->SRC->STAT3
IGF1R	CSK->SRC->EGFR->CRK
IGF1R	CSK->SRC->EGFR->PTPN1
IGF1R	CSK->SRC->EGFR->RASA1
IGF1R	CSK->SRC->PTK2->PXN
PRKD1	SRC->EGFR->PLCG1
PRKD1	SRC->ABL1->BTK->PLCG2
CAV1	CSK->FYN->CTNNB1
CAV1	CSK->SRC->BMX
CAV1	CSK->SRC->CAV2
CAV1	CSK->SRC->CTNNB1
CAV1	CSK->SRC->DAG1
CAV1	CSK->SRC->ESR1
CAV1	CSK->SRC->LRP1
CAV1	CSK->SRC->PTPN6
CAV1	MAPK1->EGFR->PTPN1
CAV1	MAPK3->EGFR->PTPN1
CAV1	PDGFRA->SRC->BMX
CAV1	PDGFRA->SRC->CAV2
CAV1	PDGFRA->SRC->CTNNB1
CAV1	PDGFRA->SRC->DAG1
CAV1	PDGFRA->SRC->ESR1
CAV1	PDGFRA->SRC->LRP1
CAV1	PDGFRA->SRC->PTPN6
CAV1	CSK->SRC->EGFR->PTPN1
CAV1	PDGFRA->SRC->EGFR->PTPN1
CAV1	CSK->SRC->ABL1->BTK->BMX
CAV1	PDGFRA->SRC->ABL1->BTK->BMX
CD19	ABL1->BTK->PLCG2
CD19	LYN->BTK->PLCG2
E2F1	CDK2->CDK7->CDC2->HTATIP
PIK3R2	PDGFRB->FYN->CBL
PIK3R2	PDGFRB->FYN->SHC1
MAP2K7	MAP3K11->MAP2K4->MAPK8->MAPK8IP1
MAP2K7	MAP3K11->MAP2K4->MAPK9->MAPK8IP1
MAP2K7	MAP3K5->MAP2K4->MAPK8->MAPK8IP1
MAP2K7	MAP3K5->MAP2K4->MAPK9->MAPK8IP1
MAP2K1IP1	MAP2K1->MAPK1
MAP2K1IP1	MAP2K2->MAPK3
MAP2K1IP1	MAPK1->MAP2K1->MAPK3
CCNE2	CDK2->CDKN1A
CCNE2	CDK2->CDKN1B
CCNE2	CDK2->RBL2
CDC25C	PLK1->CHEK2->TP53
NCBP1	FRAP1->RPS6KB1->POLDIP3
SHB	PDGFRA->SRC->PIK3R1
RAD50	ATM->CHEK2->BRCA1
PIP5K2A	BTK->TEC
DAPP1	LCK->PLCG2
DAPP1	LYN->PLCG2
DAPP1	SRC->PLCG2
DAPP1	LYN->BTK->PLCG2
TEC	LYN->BTK->BMX
TEC	LYN->BTK->PLCG2
TEC	LYN->BTK->WAS
SNRK	STK11->NUAK1
STAP2	JAK2->STAT3
STAP2	JAK2->STAT5A
STAP2	SRC->STAT3
STAP2	SRC->STAT5A
STAP2	SRC->STAT5B
CD247	CSK->FYN->SHC1
CD247	LCK->ZAP70->GAB2
CD247	LCK->ZAP70->SH2B3
CD247	LCK->ZAP70->SHC1
PKMYT1	PLK1->CCNB1
PKMYT1	PLK1->PIN1
RAB34	TGFBR1->SMAD1
RAB34	TGFBR1->SMAD2
STAT5A	JAK3->JAK1->STAT1
STAT5A	JAK3->JAK1->STAT3
STAT5A	MAPK1->EGFR->CBL
STAT5A	MAPK1->EGFR->CRK
STAT5A	MAPK1->EGFR->PTPN1
STAT5A	MAPK1->EGFR->STAT1
STAT5A	MAPK1->EGFR->STAT5B
STAT5A	MAPK1->LCK->CBL
STAT5A	MAPK1->LCK->ESR1
STAT5A	MAPK1->LCK->IL2RB
STAT5A	MAPK1->LCK->SHC1
STAT5A	MAPK3->EGFR->CBL
STAT5A	MAPK3->EGFR->CRK
STAT5A	MAPK3->EGFR->PTPN1
STAT5A	MAPK3->EGFR->STAT1
STAT5A	MAPK3->EGFR->STAT5B
STAT5A	MAPK3->LCK->CBL
STAT5A	MAPK3->LCK->ESR1
STAT5A	MAPK3->LCK->IL2RB
STAT5A	MAPK3->LCK->SHC1
STAT5A	PDGFRA->SRC->BMX
STAT5A	PDGFRA->SRC->CBL
STAT5A	PDGFRA->SRC->ESR1
STAT5A	PDGFRA->SRC->KIT
STAT5A	PDGFRA->SRC->SHC1
STAT5A	PDGFRA->SRC->STAT1
STAT5A	PDGFRA->SRC->STAT3
STAT5A	PDGFRA->SRC->STAT5B
STAT5A	PDGFRA->SRC->EGFR->CBL
STAT5A	PDGFRA->SRC->EGFR->CRK
STAT5A	PDGFRA->SRC->EGFR->PTPN1
STAT5A	PDGFRA->SRC->EGFR->STAT1
STAT5A	PDGFRA->SRC->EGFR->STAT5B
PTPN6	LCK->ZAP70->GAB2
PTPN6	LCK->ZAP70->LCP2
PTPN6	LCK->ZAP70->SHC1
PTPN6	SRC->ABL1->BCR
PTPN6	SRC->ABL1->CBL
PTPN6	SRC->EGFR->CBL
PTPN6	SRC->EGFR->GRB2
PTPN6	SRC->EGFR->STAT5B
PTPN6	SYK->PRKCA->CD5
PTPN6	SYK->PRKCA->KIT
PTPN6	SYK->PRKCA->MYH9
PTPN6	SYK->PTK2B->ESR1
PTPN6	JAK3->JAK1->TYK2->IFNAR1
PTPN6	SYK->PRKCA->EGFR->CBL
PTPN6	SYK->PRKCA->EGFR->GRB2
PTPN6	SYK->PRKCA->EGFR->STAT5B
PTPN6	SYK->PRKCA->INSR->CBL
PTPN6	SYK->PRKCA->INSR->DOK1
PTPN6	SYK->PRKCA->INSR->PIK3R1
PTPN6	SYK->PRKCA->INSR->SHC1
PTPN2	INSR->SHC1
PTPN2	CDC2->EGFR->STAT1
PTPN2	CDC2->EGFR->STAT5B
PTPN2	CDK5->SRC->SHC1
PTPN2	CDK5->SRC->STAT1
PTPN2	CDK5->SRC->STAT3
PTPN2	CDK5->SRC->STAT5A
PTPN2	CDK5->SRC->STAT5B
PTPN2	JAK3->JAK1->STAT1
PTPN2	JAK3->JAK1->STAT3
PTPN2	CDK5->SRC->EGFR->STAT1
PTPN2	CDK5->SRC->EGFR->STAT5B
SRC	SYK->PRKCA->ADRBK1->PDGFRB->PTPN11
SRC	SYK->PRKCA->ADRBK1->PDGFRB->FYN->CAV1
SRC	SYK->PRKCA->ADRBK1->PDGFRB->FYN->CBL
SRC	SYK->PRKCA->ADRBK1->PDGFRB->FYN->CTNNB1
SRC	SYK->PRKCA->ADRBK1->PDGFRB->FYN->FYB
SRC	SYK->PRKCA->ADRBK1->PDGFRB->FYN->GRB10
SRC	SYK->PRKCA->ADRBK1->PDGFRB->FYN->MAP2
SRC	SYK->PRKCA->ADRBK1->PDGFRB->FYN->NMT1
SRC	SYK->PRKCA->ADRBK1->PDGFRB->FYN->SHC1
SRC	SYK->PRKCA->ADRBK1->PDGFRB->FYN->SKAP1
MYT1	PLK1->PIN1
PTPRH	MAPK1->LCK
PTPRH	PTK2->PXN
CCNH	CDK2->CDK7->ESR1
CCNH	CDK2->CDK7->TP53
ERCC6	CHEK2->TP53
EIF2AK4	TGFBR1->SMAD1
IL23R	JAK2->STAT3
NEK7	NEK9->NEK6
BTK	ITK->TEC->BMX
BTK	SYK->PRKCA->KIT
BTK	SYK->PRKCA->PLCG1
BTK	SYK->PRKCA->PRKD1
BTK	SYK->PRKCA->RPS6KB2
IL7R	JAK3->JAK1->STAT3
RAB38	BMPR1B->SMAD1
RAB38	TGFBR1->SMAD1
RAB38	TGFBR1->SMAD2
LCP2	LCK->ZAP70->SHC1
GP6	FYN->FCGR2A
GP6	LYN->FCGR2A
DOK4	SRC->IGF1R->CRK
MAPK14	MAP2K1->MAPK1->DUSP1
MAPK14	MAP2K1->MAPK1->DUSP16
MAPK14	MAP2K1->MAPK1->DUSP6
MAPK14	MAP2K1->MAPK1->MAPKAPK5
MAPK14	MAP2K1->MAPK1->MBP
MAPK14	MAP2K1->MAPK1->NFATC4
MAPK14	MAP2K1->MAPK1->PLA2G4A
MAPK14	MAP2K1->MAPK1->SMAD3
MAPK14	MAP2K4->MAPK8->ATF2
MAPK14	MAP2K4->MAPK8->BCL2
MAPK14	MAP2K1->MAPK1->EGFR->GRB2
MAPK14	MAP2K1->MAPK1->EGFR->STAT1
MAPK14	MAP2K1->MAPK1->MAPKAPK2->CDC25B
MAPK14	MAP2K1->MAPK1->MAPKAPK2->CREB1
MAPK14	MAP2K1->MAPK1->MAPKAPK2->EEF2K
MAPK14	MAP2K1->MAPK1->MAPKAPK2->ESR1
MAPK14	MAPK1->MAP2K1->MAPK3->DUSP1
MAPK14	MAPK1->MAP2K1->MAPK3->DUSP6
MAPK14	MAPK1->MAP2K1->MAPK3->ELK1
MAPK14	MAPK1->MAP2K1->MAPK3->ESR1
MAPK14	MAPK1->MAP2K1->MAPK3->MBP
MAPK14	MAPK1->MAP2K1->MAPK3->MKNK1
MAPK14	MAPK1->MAP2K1->MAPK3->NFATC4
MAPK14	MAPK1->MAP2K1->MAPK3->EGFR->GRB2
MAPK14	MAPK1->MAP2K1->MAPK3->EGFR->STAT1
SKB1	JAK3->JAK1->TYK2
STAT2	JAK1->TYK2->IFNAR1
CLSPN	ATR->BRCA1
CLSPN	ATR->CHEK1
PDGFRB	PDGFRA->SRC->ARAF
PDGFRB	PDGFRA->SRC->CBL
PDGFRB	PDGFRA->SRC->GRB10
PDGFRB	PDGFRA->SRC->ITGB3
PDGFRB	PDGFRA->SRC->PIK3R1
PDGFRB	PDGFRA->SRC->PTK2
PDGFRB	PDGFRA->SRC->RAF1
PDGFRB	PDGFRA->SRC->SHC1
PDGFRB	PDGFRA->SRC->STAT1
PDGFRB	PDGFRA->SRC->STAT3
PDGFRB	PDGFRA->SRC->STAT5A
PDGFRB	PDGFRA->SRC->STAT5B
PDGFRB	PDGFRA->SRC->EGFR->CBL
PDGFRB	PDGFRA->SRC->EGFR->CRK
PDGFRB	PDGFRA->SRC->EGFR->GAB1
PDGFRB	PDGFRA->SRC->EGFR->GRB2
PDGFRB	PDGFRA->SRC->EGFR->PLCG1
PDGFRB	PDGFRA->SRC->EGFR->PTPN1
PDGFRB	PDGFRA->SRC->EGFR->RASA1
PDGFRB	PDGFRA->SRC->EGFR->STAT1
PDGFRB	PDGFRA->SRC->EGFR->STAT5B
PDGFRB	PDGFRA->SRC->EGFR->VAV2
CSK	SRC->EGFR->CBL
CSK	SRC->EGFR->RASA1
CSK	SRC->EGFR->RGS16
CSK	SRC->IGF1R->ADRB2
CSK	SRC->PTK2->PXN
PXN	CSK->FYN->CBL
PXN	CSK->FYN->TGFB1I1
PXN	CSK->SRC->BCAR1
PXN	CSK->SRC->CBL
PXN	CSK->SRC->GSN
PXN	CSK->SRC->PIK3R1
PXN	CSK->SRC->PTK2
PXN	CSK->SRC->ABL1->BCR
PXN	CSK->SRC->ABL1->CBL
PXN	CSK->SRC->ABL1->CRKL
PXN	CSK->SRC->EGFR->CBL
PXN	CSK->SRC->EGFR->CRK
PXN	CSK->SRC->EGFR->GRB2
PXN	CSK->SRC->EGFR->RASA1
PXN	CSK->SRC->IGF1R->CRK
LY6G5B	CDC2->CSNK2A1->CDC25B
LY6G5B	CDC2->CSNK2A1->CDC34
LY6G5B	CDC2->CSNK2A1->EIF5
LY6G5B	CDC2->CSNK2A1->FAF1
LY6G5B	CDC2->CSNK2A1->RNF7
LY6G5B	LYN->CSNK2A1->CDC25B
LY6G5B	LYN->CSNK2A1->CDC34
LY6G5B	LYN->CSNK2A1->EIF5
LY6G5B	LYN->CSNK2A1->FAF1
LY6G5B	LYN->CSNK2A1->RNF7
LY6G5B	LYN->CSNK2A1->CDC2->CDC25B
INSR	CSK->SRC->CAV1
INSR	CSK->SRC->CBL
INSR	CSK->SRC->GNB2L1
INSR	CSK->SRC->GRB10
INSR	CSK->SRC->PIK3R1
INSR	CSK->SRC->PTK2
INSR	CSK->SRC->PTPN6
INSR	CSK->SRC->RAF1
INSR	CSK->SRC->SHC1
INSR	CSK->SRC->STAT5A
INSR	CSK->SRC->STAT5B
INSR	CSK->SRC->IGF1R->ADRB2
INSR	CSK->SRC->IGF1R->CRK
RAF1	MAP2K1->MAPK1->PAK1->BRAF
RAF1	MAP2K2->MAPK3->LCK->IL2RB
RAF1	MAP2K2->MAPK3->LCK->VAV1
RAF1	MAPK1->MAP2K1->MAPK3->GRB10
RAF1	PAK1->MAP2K1->MAPK1->GRB10
RAF1	PAK1->MAP2K1->MAPK1->MYC
RAF1	MAPK1->MAP2K1->MAPK3->LCK->IL2RB
RAF1	MAPK1->MAP2K1->MAPK3->LCK->VAV1
RAF1	MAPK1->PAK1->MAP2K1->MAPK3->GRB10
RAF1	PAK1->MAP2K1->MAPK1->LCK->IL2RB
RAF1	PAK1->MAP2K1->MAPK1->LCK->VAV1
RAF1	MAPK1->PAK1->MAP2K1->MAPK3->LCK->IL2RB
RAF1	MAPK1->PAK1->MAP2K1->MAPK3->LCK->VAV1
GSN	CSK->SRC->BCAR1
GSN	CSK->SRC->PXN
GSN	CSK->SRC->PTK2->PXN
CASP9	MAP2K1->MAPK1->CAPN2
CASP9	MAP2K2->MAPK3->CAPN2
CASP9	MAPK1->MAP2K1->MAPK3->CAPN2
STATIP1	JAK1->STAT1
STATIP1	JAK1->STAT3
STATIP1	JAK1->TYK2
STATIP1	JAK2->STAT1
STATIP1	JAK2->STAT3
BLM	ATM->CHEK1->TP53
VEGFC	KDR->FLT4
IQWD1	TGFBR1->SMAD2
CRK	PDGFRA->SRC->BCAR1
CRK	PDGFRA->SRC->CBL
CRK	PDGFRA->SRC->IGF1R
CRK	PDGFRA->SRC->KIT
CRK	PDGFRA->SRC->PIK3R1
CRK	PDGFRA->SRC->PLSCR1
CRK	PDGFRA->SRC->PXN
CRK	PDGFRA->SRC->RAPGEF1
CRK	PDGFRA->SRC->SHC1
CRK	PDGFRA->SRC->STAT5A
CRK	PDGFRA->SRC->STAT5B
CRK	PDGFRB->FYN->CBL
CRK	PDGFRB->FYN->SHC1
CRK	PDGFRA->SRC->ABL1->CBL
CRK	PDGFRA->SRC->ABL1->CRKL
CRK	PDGFRA->SRC->ABL1->PLSCR1
CRK	PDGFRA->SRC->EGFR->CBL
CRK	PDGFRA->SRC->EGFR->GAB1
CRK	PDGFRA->SRC->EGFR->GRB2
CRK	PDGFRA->SRC->EGFR->STAT5B
CRK	PDGFRA->SRC->PTK2->PXN
RASA1	CSK->SRC->CAV2
RASA1	CSK->SRC->GNB2L1
RASA1	CSK->SRC->GRLF1
RASA1	CSK->SRC->IGF1R
RASA1	CSK->SRC->KIT
RASA1	CSK->SRC->PIK3R1
RASA1	CSK->SRC->PXN
RASA1	CSK->SRC->SHC1
RASA1	LCK->ZAP70->SHC1
RASA1	CSK->SRC->ABL1->BCR
RASA1	CSK->SRC->EGFR->GRB2
RASA1	CSK->SRC->EGFR->PLCG1
CTNND1	SRC->EGFR->MUC1
SH3BP1	SRC->ABL1->CRK
LZTS1	CDC2->CDC25C
KIT	LYN->BTK->TEC
KIT	SRC->ABL1->BCR
KIT	SRC->ABL1->CBL
KIT	SRC->ABL1->CRK
KIT	SRC->ABL1->CRKL
KIT	SRC->ABL1->BTK->TEC
STAM2	JAK3->JAK1->TYK2
PIK3R1	JAK3->JAK1->TYK2->IFNAR1
PIK3R1	PDGFRA->SRC->ABL1->CBL
PIK3R1	PDGFRA->SRC->ABL1->CRK
PIK3R1	PDGFRA->SRC->ABL1->CRKL
PIK3R1	PDGFRA->SRC->ABL1->NFKBIA
PIK3R1	PDGFRA->SRC->EGFR->CBL
PIK3R1	PDGFRA->SRC->EGFR->CRK
PIK3R1	PDGFRA->SRC->EGFR->GAB1
PIK3R1	PDGFRA->SRC->EGFR->GRB2
PIK3R1	PDGFRA->SRC->EGFR->HGS
PIK3R1	PDGFRA->SRC->EGFR->RASA1
PIK3R1	PDGFRA->SRC->IGF1R->CRK
PIK3R1	PDGFRA->SRC->PTK2->PXN
GDI2P	FRAP1->RPS6KB1
GDI2P	RPS6KB1->FRAP1
MAPK8IP3	MAP3K1->MAP2K7->MAPK10
MAPK8IP3	MAP3K11->MAP2K4->MAPK10
MAPK8IP3	MAP3K5->MAP2K4->MAPK10
MAPK8IP3	SRC->RAF1->MAP2K1
MAPK8IP3	MAP3K1->MAP2K7->MAPK8->MAPK8IP1
MAPK8IP3	MAP3K1->MAP2K7->MAPK9->MAPK8IP1
MAPK8IP3	MAP3K11->MAP2K4->MAPK8->MAPK8IP1
MAPK8IP3	MAP3K11->MAP2K4->MAPK9->MAPK8IP1
MAPK8IP3	MAP3K5->MAP2K4->MAPK8->MAPK8IP1
MAPK8IP3	MAP3K5->MAP2K4->MAPK9->MAPK8IP1
SSH3	LIMK1->CFL1
CDCP1	SRC->EGFR
IFNAR1	MAPK1->LCK->PTPN6
IFNAR1	MAPK1->LCK->ZAP70
CSNK2B	LYN->CSNK2A1->CDC34
CSNK2B	LYN->CSNK2A1->FAF1
CSNK2B	LYN->CSNK2A1->RNF7
CSNK2B	LYN->CSNK2A1->RNPS1
KSR2	MAP3K8->MAP2K1->MAPK1
KSR2	MAP3K8->MAP2K1->MAPK3
KSR2	MAPK1->MAP2K1->MAPK3
KSR2	RAF1->MAP2K1->MAPK1
KSR2	RAF1->MAP2K1->MAPK3
BCAR1	SRC->ABL1->CRK
BCAR1	SRC->ABL1->CRKL
BCAR1	SRC->EGFR->CRK
BCAR1	SRC->EGFR->GRB2
BCAR1	SRC->EGFR->PTPN1
BCAR1	SRC->PTK2->PXN
GNA15	PRKCA->ADRBK1->ADRB2
GNA15	PRKCA->ADRBK1->OPRD1
MAP2K1	MAPK1->PAK1->BRAF
MAP2K1	MAPK1->PAK1->FLNA
MAP2K1	MAPK1->PAK1->RAF1
CAV2	SRC->EGFR->RASA1
BCL3	MAPK3->GSK3B->NFKB1
FCGR3A	LCK->ZAP70->SHC1
ITGB3	PDGFRA->SRC->PDPK1
ITGB3	PDGFRA->SRC->PTK2
ITGB3	PDGFRA->SRC->SHC1
BMX	BTK->ITK->TEC
EIF3S9	FRAP1->RPS6KB1->EIF4B
WAS	BTK->ITK->TEC
WAS	FGR->CSNK2A1->HCLS1
WAS	SRC->EGFR->GRB2
WAS	SRC->EGFR->PLCG1
FCER1G	LYN->PLCG2
FCER1G	LYN->BTK->PLCG2
DUSP16	MAPK8->MAPK8IP1
DUSP16	MAPK9->MAPK8IP1
DDR2	SRC->SHC1
USP45	BMPR1B->SMAD1
USP45	TGFBR1->SMAD1
CABLES2	ABL1->CDK5
CEACAM1	INSR->SHC1
CEACAM1	SRC->ANXA2
CEACAM1	SRC->EGFR
CEACAM1	SRC->PTPN6
CEACAM1	SRC->PXN
CEACAM1	SRC->SHC1
IFNAR2	JAK1->TYK2->GNB2L1
IFNAR2	JAK1->TYK2->IFNAR1
MAP2K4	MAP3K1->MAP2K7->MAPK10
MAP2K4	MAP3K1->MAP2K7->MAPK8
MAP2K4	MAP3K1->MAP2K7->MAPK9
KHDRBS1	LYN->BTK->ITK
KHDRBS1	LYN->BTK->PLCG2
KHDRBS1	MAPK1->LCK->CBL
KHDRBS1	MAPK1->LCK->ITK
KHDRBS1	MAPK1->LCK->PLCG2
KHDRBS1	MAPK1->LCK->PTPN6
CBLC	FYN->ITCH
CBLC	SRC->SPRY2
CBLC	SRC->EGFR->CRK
CBLC	SRC->EGFR->GRB2
LIMK1	CDC42BPA->LIMK2->CFL1
TP53BP1	ATM->CHEK1->TP53
TP53BP1	ATM->CHEK2->BRCA1
TP53BP1	ATM->CHEK2->E2F1
TP53BP1	ATM->CHEK2->TP53
HMGA1	CDC2->CSNK2A1->JUN
HMGA1	CDC2->CSNK2A1->SRF
PELI1	IRAK4->IRAK1
DAG1	CSK->FYN->CAV1
DAG1	CSK->FYN->SHC1
DAG1	CSK->SRC->CAV1
DAG1	CSK->SRC->SHC1
GAB1	MAPK1->EGFR->CRK
GAB1	MAPK1->EGFR->GRB2
GAB1	MAPK1->EGFR->PLCG1
GAB1	MAPK3->EGFR->CRK
GAB1	MAPK3->EGFR->GRB2
GAB1	MAPK3->EGFR->PLCG1
MAPK8IP2	MAP2K7->MAPK8->MAPK8IP1
MAPK8IP2	MAP2K7->MAPK9->MAPK8IP1
PBP	MAPK1->MAP2K1
PBP	RAF1->MAP2K1->MAPK1
RPS24	MAP3K14->NFKB2
RPS6KB2	LYN->BTK
RPS6KB2	SRC->PDPK1
DDEF1	SRC->PTK2->PXN
RHOBTB1	TGFBR1->SMAD2
GAB2	LYN->EPOR
GAB2	LYN->PLCG2
GAB2	MAPK3->ETV6
GAB2	SRC->PIK3R1
GAB2	SRC->PLCG2
GAB2	SRC->PTPN6
GAB2	SRC->SHC1
GAB2	SYK->SHC1
GAB2	MAPK1->EGFR->GRB2
GAB2	MAPK1->LCK->PLCG2
GAB2	MAPK1->LCK->PTPN6
GAB2	MAPK1->LCK->SHC1
GAB2	MAPK3->EGFR->GRB2
GAB2	MAPK3->LCK->PLCG2
GAB2	MAPK3->LCK->PTPN6
GAB2	MAPK3->LCK->SHC1
GAB2	SRC->EGFR->GRB2
GAB2	MAPK1->LCK->ZAP70->SHC1
GAB2	MAPK3->LCK->ZAP70->SHC1
BRAF	MAPK1->MAP2K1->MAPK3
BRAF	RAF1->MAP2K1->MAPK1
BRAF	RAF1->MAP2K1->MAPK3
MAP4K5	ABL1->BCR
MAP4K5	ABL1->CRK
MAP4K5	ABL1->CRKL
IL2RB	JAK3->JAK1->STAT1
IL2RB	JAK3->JAK1->STAT3
CD3E	LCK->ZAP70->SHC1
PEBP1	RAF1->MAP2K1->MAPK1
CDH5	CSK->SRC->CTNNB1
CDH5	CSK->SRC->SHC1
EVL	SRC->ABL1->CRKL
SNURF	SRC->ESR1
VAV1	RAF1->MAP2K1->MAPK1->EGFR->CBL
VAV1	RAF1->MAP2K1->MAPK1->EGFR->CRK
VAV1	RAF1->MAP2K1->MAPK1->EGFR->GRB2
VAV1	RAF1->MAP2K1->MAPK1->EGFR->PLCG1
VAV1	RAF1->MAP2K1->MAPK1->LCK->CBL
VAV1	RAF1->MAP2K1->MAPK1->LCK->PRKCQ
VAV1	RAF1->MAP2K1->MAPK1->LCK->PTPN6
VAV1	RAF1->MAP2K1->MAPK1->LCK->ZAP70->LCP2
STMN1	CDC2->CSNK2A1->CDKN1B
LMTK2	CDK5->PPP1R2
CREM	CDC2->CSNK2A1->CDC34
INCENP	AURKB->BIRC5
INCENP	CDC2->BIRC5
LIMK2	CDC42BPA->LIMK1->CFL1
HMGA2	CDC2->CSNK2A1->RELA
WEE1	CDC2->CSNK2A1->ARRB2
MDM4	ATM->CHEK1->TP53
MDM4	ATM->CHEK1->TP73
MDM4	ATM->CHEK2->E2F1
MDM4	ATM->CHEK2->TP53
ERCC2	CDC2->CDK7->TP53
RPS6KA2	MAPK1->MAP2K1->MAPK3
DCLRE1C	ATM->BRCA1
DCLRE1C	ATM->MRE11A
DCLRE1C	ATM->NBN
DCLRE1C	ATM->RAD50
DCLRE1C	ATM->TP53BP1
HSP90AA1	MAP3K8->MAP3K14->NFKB2
HCLS1	FGR->CSNK2A1->WAS
HCLS1	LYN->CSNK2A1->WAS
DYRK1B	MAP2K3->MAPK14
DYRK1B	MAPK1->MBP
RPS6KB1	CDC2->CSNK2A1->AKT1
RPS6KB1	CDC2->CSNK2A1->MAPK9
RPS6KB1	LYN->CSNK2A1->AKT1
RPS6KB1	LYN->CSNK2A1->MAPK9
RPS6KB1	LYN->CSNK2A1->CDC2->CSNK2B
PTPRC	JAK3->JAK1->TYK2->IFNAR1
IL2RG	JAK3->JAK1->STAT1
CDCA8	AURKB->BIRC5
CDCA8	AURKB->INCENP
